# Supplementary material for: SARS-CoV-2 Evolution among Oncological Population: In-Depth Virological Analysis of a Clinical Cohort
Source: Microorganisms. 2021 Oct 14;9(10):2145. doi: 10.3390/microorganisms9102145 (PMC8540785; doi:10.3390/microorganisms9102145)
Supplement: Supplementary file 1 [file microorganisms-09-02145-s001.zip]

Archive with 1 entries (1 files):
- microorganisms-1399544-SI.pdf
